# Supplementary material for: Global genomic diversity and conservation priorities for domestic animals are associated with the economies of their regions of origin
Source: Sci Rep. 2018 Aug 3;8:11677. doi: 10.1038/s41598-018-30061-0 (PMC6076285; doi:10.1038/s41598-018-30061-0)
Supplement: Supplementary file 2 — Supplementary Table 1 [file 41598_2018_30061_MOESM2_ESM.xlsx]

## Sheet: TableS1
Table S1. Summary information of genetic diversity parameters and their loss or gain of genetic diversity (ΔGDWS = loss or gain of gene diversity within subpopulations, ΔGDBS = loss or gain of gene diversity between subpopulations, and ΔGDT = loss or gain of total diversity) when the breed is removed in sheep.
Regions	Breeds	Code1	No. of samples	Sampling sites	Latitude(N)	Longitude(E)	O(HET)	E(HET)	FIS	Ne	FROH	NROH	LROH(Mb)	ΔGDWS2	ΔGDWS3	ΔGDWS4	ΔGDBS2	ΔGDBS3	ΔGDBS4	ΔGDT2	ΔGDT3	ΔGDT4
Africa	Ethiopian Menz	EMZ	20	Ethiopia	10.32	37.86	0.326886	0.321787	0.0092	1733.6	0.00673987	21	16.7534	-0.0448	-0.0202	-0.0325	0.0409	0.0129	0.0269	-0.0038	-0.0072	-0.0055
	Red Maasai	RMA	20	Kenya	-1.62	36.89	0.330029	0.319905	-0.0053	43.2	0.00594908	16	19.4089	-0.051	-0.0042	-0.0276	0.0531	0.0025	0.0278	0.0021	-0.0017	0.0002
	Ronderib Afrikaner	RDA	17	South Africa	-30.3	24.12	0.31939	0.295905	-0.0493	8	0.0544954	184	13.1411	-0.0984	-0.0692	-0.0838	0.1038	0.0541	0.07895	0.0054	-0.0151	-0.00485
	African Dorper	ADP	20	Namibia	-18.83	16.72	0.347754	0.335843	-0.0102	34.9	0.045649	222	10.7337	-0.0174	0.0009	-0.00825	0.0491	0.0008	0.02495	0.0316	0.0018	0.0167
The Americas	Brazilian Creole	BCS	20	Columbia	5.55	-70.49	0.331917	0.36825	0.123	18.4	0.132597	378	18.311	0.067	0.0361	0.05155	-0.0261	-0.024	-0.02505	0.0408	0.0121	0.02645
	Barbados Black Belly	BBB	20	Puerto Rico	13.66	-59.62	0.324149	0.339741	0.0756	35.4	0.0930347	341	14.2417	-0.0071	-0.0001	-0.0036	0.032	0.0014	0.0167	0.0249	0.0012	0.01305
	Gulf Coast Native	GCN	20	America	30.51	-83.32	0.366305	0.377587	0.0556	29.9	0.0713243	195	19.093	0.0861	0.0398	0.06295	-0.0381	-0.0267	-0.0324	0.0479	0.0132	0.03055
	Morada Nova	BMN	20	Brazil	-4.95	-37.99	0.320026	0.318423	0.0243	16.6	0.0562898	204	14.4036	-0.0631	-0.0201	-0.0416	0.0823	0.016	0.04915	0.0192	-0.004	0.0076
	Santa Ines	BSI	20	Brazil	-3.04	-44.65	0.351927	0.350535	0.0196	35.7	0.0418195	152	14.3617	0.0242	0.0171	0.02065	-0.0071	-0.0123	-0.0097	0.0171	0.0048	0.01095
Southwestern Europe	Churra	CHU	20	Spain	38.32	-4.3	0.3637	0.362063	0.0199	60.3	0.053768	184	15.2538	0.0487	0.031	0.03985	-0.0143	-0.0211	-0.0177	0.0344	0.0099	0.02215
	Ojalada	OJA	20	Spain	41.08	-4.48	0.386982	0.37747	-0.0024	218.2	0.0160939	59	14.239	0.0887	0.0437	0.0662	-0.0546	-0.0291	-0.04185	0.0341	0.0146	0.02435
	Rasa Aragonesa	RAA	20	Spain	40.91	-0.29	0.393782	0.384612	-0.002	78.3	0.00440918	23	10.0069	0.1059	0.0477	0.0768	-0.0716	-0.0315	-0.05155	0.0344	0.0162	0.0253
	Castellana	CAS	20	Spain	40.05	-1.13	0.389374	0.377567	-0.0036	40.5	0.0180495	68	13.8556	0.0891	0.0416	0.06535	-0.0549	-0.0276	-0.04125	0.0343	0.014	0.02415
	Rambouillet	RMB	20	France	48.92	1.65	0.359275	0.355825	0.0156	188.9	0.0266784	132	10.5501	0.0294	0.0261	0.02775	0.0065	-0.0171	-0.0053	0.036	0.009	0.0225
	Milk Lacaune	LAC	20	France	43.81	1.11	0.370897	0.365966	0.012	123.9	0.027617	139	10.3713	0.0573	0.0317	0.0445	-0.023	-0.0212	-0.0221	0.0343	0.0105	0.0224
	Meat Lacaune	LAM	20	France	43.81	1.11	0.376799	0.371148	0.0146	134.1	0.0256274	110	12.1614	0.0723	0.0363	0.0543	-0.0387	-0.0243	-0.0315	0.0337	0.0121	0.0229
	Chios	CHI	20	Greece	39.06	22.01	0.330848	0.329357	0.0209	115	0.0523525	238	11.4824	-0.0333	0.0011	-0.0161	0.0361	-0.0014	0.01735	0.0028	-0.0003	0.00125
	Sardinian Ancestral Black	SAB	20	Italy	40.07	8.91	0.365492	0.340589	-0.0493	27.3	0.0399038	125	16.6638	-0.0114	0.0112	-0.0001	0.0479	-0.0067	0.0206	0.0364	0.0045	0.02045
	Altamurana	ALT	20	Italy	42.22	13.13	0.368886	0.37005	0.0318	24.8	0.0507636	176	15.056	0.0687	0.033	0.05085	-0.0357	-0.0221	-0.0289	0.033	0.0109	0.02195
	Comisana	COM	20	Italy	37.14	14.3	0.381389	0.368609	-0.0091	333.2	0.00608418	34	9.341	0.0687	0.0366	0.05265	-0.0433	-0.0251	-0.0342	0.0254	0.0115	0.01845
	Leccese	LEC	20	Italy	40.25	16.2	0.35892	0.372955	0.0761	21	0.0754973	226	17.4379	0.0745	0.0381	0.0563	-0.0471	-0.0258	-0.03645	0.0274	0.0123	0.01985
North Europe	Spael -White	NSP	20	Norway	63.19	11.08	0.337147	0.33558	0.0164	91	0.0608228	284	11.1794	-0.0245	-0.0106	-0.01755	0.0621	0.0095	0.0358	0.0376	-0.0011	0.01825
	Old Norwegian spaelsau	NSO	15	Norway	60.04	8.28	0.347907	0.355113	0.0535	95.5	0.0660529	195	13.2614	0.0208	0.0144	0.0176	0.0092	-0.0095	-0.00015	0.03	0.0049	0.01745
	Finnsheep	FIN	20	Finland	62.89	27.68	0.343687	0.355222	0.0574	67.3	0.0600201	229	13.6814	0.0313	0.0187	0.025	-0.0018	-0.0124	-0.0071	0.0295	0.0064	0.01795
	Scottish Blackface	SBF	20	England	56.47	-3.94	0.368636	0.361221	0.0036	38.5	0.0330184	136	12.6732	0.0405	0.02	0.03025	0.0223	-0.0121	0.0051	0.0628	0.0079	0.03535
	Border Leicester	BRL	20	England	53.07	-0.31	0.302002	0.292538	-0.0073	42.2	0.0622034	346	9.38445	-0.145	-0.0909	-0.11795	0.2201	0.079	0.14955	0.0751	-0.0119	0.0316
	Boreray	BOR	17	England	58.07	-6.43	0.270432	0.264894	0.0097	12.8	0.181319	596	13.4985	-0.1801	-0.1619	-0.171	0.24	0.1399	0.18995	0.0599	-0.0221	0.0189
	Dorset Horn	DSH	20	England	50.59	-2.15	0.325987	0.299637	-0.065	20.2	0.127141	414	16.0309	-0.1257	-0.0431	-0.0844	0.2131	0.0389	0.126	0.0874	-0.0042	0.0416
	Irish Suffolk	ISF	20	England	52.35	1.04	0.325563	0.328588	0.034	11	0.0790759	321	12.8591	-0.0449	-0.0231	-0.034	0.1002	0.0206	0.0604	0.0553	-0.0025	0.0264
	Soay	SOA	20	England	57.18	-6.13	0.274195	0.265183	-0.0095	93.7	0.0756427	441	8.95363	-0.2105	-0.1857	-0.1981	0.274	0.161	0.2175	0.0636	-0.0247	0.01945
	Wiltshire	WIL	20	England	51.79	-2.275	0.279258	0.269569	-0.0098	11.3	0.201621	780	13.4931	-0.203	-0.1187	-0.16085	0.2685	0.1035	0.186	0.0654	-0.0152	0.0251
	Galway	GAL	20	Ireland	53.39	-9.04	0.346132	0.337622	0.0012	87	0.049063	188	13.6228	-0.0236	-0.0038	-0.0137	0.0949	0.0064	0.05065	0.0713	0.0026	0.03695
Central Europe	Black Headed Mountain	BHM	20	Germany	49.43	10.17	0.335874	0.342772	0.0439	11.7	0.107659	253	22.2127	-0.0085	0.0129	0.0022	0.0663	-0.0073	0.0295	0.0578	0.0056	0.0317
	East Friesian Brown	EFB	20	Germany	51.43	13.26	0.313237	0.313176	0.024	11.9	0.104555	312	17.4928	-0.0815	-0.0347	-0.0581	0.1192	0.0298	0.0745	0.0377	-0.0049	0.0164
	Merino Landschaf	MLA	20	Germany	50.96	13.15	0.370838	0.358952	-0.0101	40.6	0.0320822	148	11.3155	0.0372	0.0215	0.02935	-0.0051	-0.0146	-0.00985	0.0322	0.0069	0.01955
	Bundner Oberlander	BOS	20	Switzerland	47.22	9.04	0.370584	0.34953	-0.0339	24.5	0.0483297	200	12.6141	0.0127	0.0062	0.00945	0.0227	-0.0031	0.0098	0.0353	0.0031	0.0192
	Engadine Red	ERS	20	Switzerland	46.34	10.3	0.378731	0.366769	-0.0082	68.9	0.0157371	68	12.0805	0.0624	0.0321	0.04725	-0.0305	-0.0219	-0.0262	0.0318	0.0102	0.021
	Swiss Black-Brown Mountain	SBS	20	Switzerland	47.08	7.58	0.36429	0.35356	-0.0058	42.7	0.043618	204	11.1611	0.0216	0.0149	0.01825	0.0228	-0.0089	0.00695	0.0444	0.006	0.0252
	Swiss Mirror	SMS	20	Switzerland	46.2	9.07	0.367454	0.355164	-0.0099	24.6	0.0551542	223	12.9105	0.0243	0.0156	0.01995	0.0203	-0.0098	0.00525	0.0446	0.0058	0.0252
	Valais Black Nose	VBS	20	Switzerland	46.01	7.49	0.307684	0.319547	0.0555	37.4	0.0996801	349	14.9092	-0.0694	-0.0443	-0.05685	0.0975	0.036	0.06675	0.0282	-0.0083	0.00995
	Valais Red	VRS	20	Switzerland	46.43	6.56	0.33386	0.31812	-0.0317	17.5	0.0796933	312	13.3333	-0.0716	-0.0503	-0.06095	0.0998	0.041	0.0704	0.0281	-0.0093	0.0094
	Swiss White Alpine Sheep	SWA	20	Switzerland	46.77	8.08	0.367198	0.356198	-0.0048	70.9	0.027431	149	9.61007	0.0258	0.0219	0.02385	0.0262	-0.0142	0.006	0.052	0.0077	0.02985
Southeastern Asia	BangladeshiBGE	BGE	20	India	25.46	93.22	0.269054	0.310077	0.1573	21.2	0.127222	355	18.707	-0.0771	-0.0594	-0.06825	0.0495	0.0407	0.0451	-0.0276	-0.0187	-0.02315
	Indian Garole	GAR	20	India	23.25	80.22	0.294523	0.291779	0.0166	24.2	0.0431301	179	12.5776	-0.1286	-0.0843	-0.10645	0.0983	0.0616	0.07995	-0.0303	-0.0227	-0.0265
	Deccani	IDC	20	India	18.53	76.15	0.340652	0.334195	0.0051	262.5	0.00503693	20	13.1464	-0.0153	0.0023	-0.0065	-0.0108	-0.0061	-0.00845	-0.0261	-0.0038	-0.01495
	Bangladeshi Garole	BGA	20	Bangladesh	22.42	91.09	0.289957	0.303308	0.0682	27	0.0738303	290	13.2894	-0.0949	-0.0736	-0.08425	0.0663	0.0524	0.05935	-0.0286	-0.0211	-0.02485
	Changthangi	CHA	20	Pakistan	35.95	73.94	0.337091	0.345613	0.0511	39.6	0.0467653	150	16.2743	0.0174	0.0161	0.01675	-0.0524	-0.0165	-0.03445	-0.0351	-0.0004	-0.01775
	Garut	GUR	20	Indonesia	-6.31	107.16	0.335509	0.326116	-0.0038	46.7	0.0379973	142	13.968	-0.0305	-0.0082	-0.01935	0.0244	0.004	0.0142	-0.0061	-0.0042	-0.00515
	Sumatra	SUM	20	Indonesia	3.62	98.49	0.310915	0.309631	0.0218	26.8	0.0584567	250	12.2058	-0.0727	-0.0272	-0.04995	0.0609	0.0176	0.03925	-0.0118	-0.0096	-0.0107
Southwestern Asia	Karakas	KRS	18	turkey	38.09	34.09	0.361464	0.344149	-0.0204	15.9	0.0373233	114	15.3811	0.0087	0.0058	0.00725	-0.0236	-0.0073	-0.01545	-0.0149	-0.0015	-0.0082
	Sakiz	SKZ	20	turkey	38.54	29.14	0.339532	0.31189	-0.0626	13	0.0583586	250	12.1853	-0.0762	-0.0629	-0.06955	0.0763	0.0487	0.0625	0	-0.0142	-0.0071
	Qezel	QEZ	20	turkey	39.58	40.31	0.36825	0.363531	0.0135	739.4	0.0115997	38	15.9344	0.0621	0.038	0.05005	-0.0824	-0.0286	-0.0555	-0.0203	0.0095	-0.0054
	Norduz	NDZ	20	turkey	37.44	38.31	0.358413	0.335001	-0.0463	30	0.0330502	100	17.2522	-0.0152	-0.0007	-0.00795	-0.001	-0.0035	-0.00225	-0.0161	-0.0042	-0.01015
	Afshari	AFS	20	Iran	32.42	52.06	0.357818	0.343222	-0.0177	69.4	0.0358134	141	13.2586	0.0068	0.0121	0.00945	-0.0257	-0.0126	-0.01915	-0.0189	-0.0005	-0.0097
	Moghani	MOG	20	Iran	35.47	48.07	0.368779	0.361301	0.0035	164.7	0.0108165	37	15.26	0.0558	0.0342	0.045	-0.0762	-0.0265	-0.05135	-0.0204	0.0076	-0.0064
	Cyprus Fat Tail	CFT	20	Cyprus	35.44	33.9	0.326669	0.312599	-0.0204	32.9	0.0926678	317	15.2595	-0.0784	-0.0449	-0.06165	0.0674	0.0329	0.05015	-0.0111	-0.0121	-0.0116
North China	Bayinbuluke sheep	BYK	20	Xinjiang,China	43.18	86.33	0.37235	0.364319	0.0028	3074	0.00455343	15	15.8459	0.0638	0.0365	0.05015	-0.0905	-0.0283	-0.0594	-0.0266	0.0082	-0.0092
	Lop sheep	LOP	17	Xinjiang,China	41.3	89.39	0.367237	0.362784	0.02	131.8	0.0212883	55	17.1738	0.0509	0.0329	0.0419	-0.0724	-0.0261	-0.04925	-0.0214	0.0068	-0.0073
	Bashbay sheep	BSB	20	Xinjiang,China	45.54	83.18	0.369038	0.366882	0.021	138.4	0.0118362	45	13.73	0.0714	0.0414	0.0564	-0.1	-0.0306	-0.0653	-0.0286	0.0107	-0.00895
	Kazakh sheep	KAZ	20	Xinjiang,China	43.25	81.24	0.378622	0.3711	0.0039	324.4	0.00857567	29	15.4362	0.0819	0.045	0.06345	-0.102	-0.0321	-0.06705	-0.02	0.0129	-0.00355
	Altay sheep	ALS	20	Xinjiang,China	47.56	87.06	0.373272	0.365418	0.0051	428.3	0.00418973	16	13.669	0.0675	0.04	0.05375	-0.0951	-0.0299	-0.0625	-0.0277	0.0101	-0.0088
	Turfan Black sheep	TLF	18	Xinjiang,China	43.19	92.25	0.36275	0.363301	0.0293	177.7	0.0130685	46	13.3469	0.0561	0.0361	0.0461	-0.0837	-0.0283	-0.056	-0.0276	0.0078	-0.0099
	Qira black sheep	CLS	19	Xinjiang,China	37.14	85.33	0.350718	0.342941	0.0037	35.5	0.0412571	155	13.1996	0.0079	0.011	0.00945	-0.0359	-0.0127	-0.0243	-0.028	-0.0017	-0.01485
	Duolang sheep	DLS	20	Xinjiang,China	39.16	82.26	0.359736	0.352857	0.0058	695.7	0.0158986	80	10.3738	0.0351	0.03	0.03255	-0.0639	-0.0248	-0.04435	-0.0288	0.0052	-0.0118
	Kirghiz sheep	KIR	19	Xinjiang,China	39.09	85.4	0.373874	0.365707	0.006	982.6	0.00772934	33	11.6151	0.0648	0.0397	0.05225	-0.0899	-0.0297	-0.0598	-0.0251	0.01	-0.00755
	Baerchuke sheep	BRK	20	Xinjiang,China	40.38	79.29	0.363748	0.36039	0.0181	49.5	0.0269241	91	15.4444	0.0548	0.0358	0.0453	-0.0835	-0.0279	-0.0557	-0.0287	0.0078	-0.01045
	Tashkurgan sheep	TSK	20	Xinjiang,China	39.03	76.21	0.356478	0.339253	-0.0258	25	0.0087169	25	18.2009	-0.0021	0.0073	0.0026	-0.0332	-0.0104	-0.0218	-0.0353	-0.0032	-0.01925
	Yecheng sheep	YEC	20	Xinjiang,China	37.56	79.23	0.370421	0.364703	0.011	133.9	0.00600778	23	13.635	0.0659	0.0384	0.05215	-0.0941	-0.0292	-0.06165	-0.0281	0.0092	-0.00945
	Hetian sheep	HTS	20	Xinjiang,China	37.21	82.35	0.363893	0.350246	-0.0144	22	0.0153221	61	13.1117	0.0278	0.02	0.0239	-0.0571	-0.019	-0.03805	-0.0293	0.0011	-0.0141
	Wuranke sheep	WRS	20	Inner Mongolia, China	43.4	114.29	0.37084	0.363164	0.004	84.2	0.0108298	22	25.6962	0.0619	0.0377	0.0498	-0.0916	-0.0289	-0.06025	-0.0298	0.0088	-0.0105
	Ujimqin sheep	WZS	20	Inner Mongolia, China	41.01	110.01	0.37328	0.360089	-0.0115	74.6	0.000394573	2	10.2983	0.0533	0.0321	0.0427	-0.0845	-0.0263	-0.0554	-0.0311	0.0059	-0.0126
	Sunite sheep	SNS	20	Inner Mongolia, China	40.34	104.42	0.37539	0.362834	-0.0087	66.2	0.00672638	14	25.0798	0.0591	0.0364	0.04775	-0.0852	-0.028	-0.0566	-0.0261	0.0084	-0.00885
	Hulun Buir sheep	HLS	20	Inner Mongolia, China	48.22	119.41	0.380931	0.364773	-0.0172	72.2	0.00154605	3	26.9013	0.0654	0.0398	0.0526	-0.0901	-0.0296	-0.05985	-0.0247	0.0101	-0.0073
	Guide Black Fur sheep	GDS	20	Qinghai, China	37.97	97.97	0.361776	0.344315	-0.0242	35.7	0.00925255	30	16.0994	0.0121	0.0118	0.01195	-0.046	-0.0139	-0.02995	-0.0339	-0.0021	-0.018
	Jingzhong sheep	JZS	19	Shanxi,China	38.3	112.21	0.358836	0.361427	0.0338	175.4	0.0364781	110	16.445	0.0541	0.0359	0.045	-0.0825	-0.028	-0.05525	-0.0283	0.0079	-0.0102
	Guangling fat-tail sheep	GLS	20	Shanxi,China	36.09	111.39	0.365665	0.344022	-0.0384	27.1	0.00532255	20	13.8918	0.0108	0.0118	0.0113	-0.0445	-0.0136	-0.02905	-0.0337	-0.0017	-0.0177
	Tan sheep	TAN	20	Ningxia,China	37.75	106.41	0.365347	0.367913	0.0322	99.1	0.0338023	122	14.463	0.0737	0.0423	0.058	-0.0902	-0.0301	-0.06015	-0.0166	0.0122	-0.0022
	Jingzhong sheep	HZS	20	Shaanxi,China	33.07	107.02	0.345817	0.322572	-0.0458	24.8	0.0199784	72	14.4843	-0.0461	-0.0338	-0.03995	0.0094	0.0201	0.01475	-0.0367	-0.0138	-0.02525
	Tong sheep	TON	20	Shaanxi,China	32.06	109.12	0.359271	0.346359	-0.0119	26.6	0.0269579	81	17.3728	0.0143	0.0114	0.01285	-0.0467	-0.013	-0.02985	-0.0324	-0.0016	-0.017
	Minxian Black Fur sheep	MXS	19	Gansu,China	34.42	104.03	0.339984	0.349131	0.0516	24.2	0.067659	175	19.1726	0.0247	0.0161	0.0204	-0.0558	-0.0166	-0.0362	-0.0311	-0.0005	-0.0158
	Lanzhou Large-tailed sheep	LAN	20	Gansu,China	36.11	103.72	0.374592	0.356472	-0.0249	26.3	0.00269215	12	11.7108	0.0457	0.0294	0.03755	-0.0721	-0.0243	-0.0482	-0.0264	0.0051	-0.01065
Central and Eastern China	Small-tailed Han sheep	SXW	20	Henan,China	32.02	114.27	0.368927	0.362212	0.0095	671.4	0.0147388	45	17.097	0.0582	0.036	0.0471	-0.0858	-0.0278	-0.0568	-0.0276	0.0082	-0.0097
	Yuxi Fat-tailed sheep	YXZ	18	Henan,China	33.59	110.42	0.324692	0.33621	0.0631	4.9	0.11251	244	21.6629	-0.0088	-0.0095	-0.00915	-0.021	0.002	-0.0095	-0.0298	-0.0076	-0.0187
	Taihang Fur sheep	THQ	18	Henan,China	34.4	113.44	0.372498	0.350494	-0.0355	20.6	0.0024156	9	12.6094	0.0261	0.0172	0.02165	-0.0529	-0.0165	-0.0347	-0.0268	0.0007	-0.01305
	Large-tailed Han sheep	HDW	19	Henan,China	33.21	112.54	0.346378	0.34956	0.0366	49.1	0.0444178	117	18.8263	0.0256	0.0194	0.0225	-0.0562	-0.0188	-0.0375	-0.0305	0.0006	-0.01495
	Hu sheep	HUS	17	Jiangsu,China	30.89	120.08	0.344293	0.351371	0.0492	19.6	0.0477897	87	24.3728	0.026	0.0186	0.0223	-0.0499	-0.0172	-0.03355	-0.0239	0.0014	-0.01125
	Wadi sheep	WDS	20	Shandong,China	37.05	117.57	0.355965	0.359267	0.0332	1178.8	0.0277416	73	19.8371	0.0512	0.0313	0.04125	-0.0815	-0.0258	-0.05365	-0.0303	0.0055	-0.0124
	Sishui Fur sheep	SSS	20	Shandong,China	34.47	117.53	0.362437	0.36063	0.0192	46.6	0.0255071	77	17.2918	0.0552	0.0325	0.04385	-0.0812	-0.0254	-0.0533	-0.0259	0.007	-0.00945
	Luzhong sheep	LZS	20	Shandong,China	35.31	116.16	0.356449	0.357693	0.0283	19.6	0.0420667	113	19.4326	0.047	0.0293	0.03815	-0.0722	-0.0237	-0.04795	-0.0252	0.0056	-0.0098
Southwestern China	Zhaotong sheep	ZTS	20	Yunan,China	27.3	103.43	0.294141	0.270799	-0.0596	9.1	0.131006	387	17.6705	-0.1863	-0.1387	-0.1625	0.1537	0.1103	0.132	-0.0326	-0.0284	-0.0305
	Lanping Black-bone sheep	WGS	20	Yunan,China	24.35	98.42	0.315243	0.308931	0.0035	27.4	0.02765	96	15.0347	-0.0813	-0.0422	-0.06175	0.0348	0.0267	0.03075	-0.0466	-0.0156	-0.0311
	Shiping Gray sheep	SPS	20	Yunan,China	23.08	102.51	0.252482	0.257936	0.0455	25.9	0.0988222	341	15.1276	-0.2193	-0.1799	-0.1996	0.1675	0.1429	0.1552	-0.0517	-0.037	-0.04435
	Tengchong sheep	TCS	20	Yunan,China	22.14	100.07	0.362289	0.349534	-0.0109	45.7	0.0252291	98	13.4384	0.0201	0.02	0.02005	-0.0239	-0.0147	-0.0193	-0.0038	0.0053	0.00075
	Ninglang Black sheep	NLS	20	Yunan,China	25.17	102.12	0.343703	0.332312	-0.0082	32.1	0.0155427	56	14.4881	-0.0218	0.0082	-0.0068	-0.0072	-0.0078	-0.0075	-0.029	0.0004	-0.0143
	Diqing sheep	DQS	20	Yunan,China	26.43	99.45	0.344714	0.335603	-0.0013	6.6	0.073451	212	18.0856	-0.0142	-0.0112	-0.0127	0.0031	0.0064	0.00475	-0.0111	-0.0048	-0.00795
	Weining sheep	WNS	20	Guizhou,China	25.31	105.17	0.291363	0.320884	0.1143	3.1	0.158019	443	18.6199	-0.054	-0.0339	-0.04395	0.0267	0.0228	0.02475	-0.0273	-0.0111	-0.0192
	Tibetan	TIB	20	Tibet, China	32.33	82.71	0.326302	0.338195	0.0606	65.3	0.0477672	163	15.2972	-0.0033	0.001	-0.00115	-0.033	-0.0063	-0.01965	-0.0363	-0.0053	-0.0208
Note: O(HET) and E(HET): Obersved and expected heterozygosity. FIS: inbreeding coefficient based on based on the observed versus expected number of homozygous genotypes. Ne: effective population size. FROH: inbreeding coefficient based on runs of homozygosity. NROH: number of ROH. LROH: mean length of ROH. 1The breeds of bold name were download from the paper previous published (Kijas et alt, 201…
