# Supplementary material for: Global genomic diversity and conservation priorities for domestic animals are associated with the economies of their regions of origin
Source: Sci Rep. 2018 Aug 3;8:11677. doi: 10.1038/s41598-018-30061-0 (PMC6076285; doi:10.1038/s41598-018-30061-0)
Supplement: Supplementary file 3 — Supplementary Table 2 [file 41598_2018_30061_MOESM3_ESM.xlsx]

## Sheet: TableS2
Table S2. Summary information of genetic diversity parameters and their loss or gain of genetic diversity (ΔGDWS = loss or gain of gene diversity within subpopulations, ΔGDBS = loss or gain of gene diversity between subpopulations, and ΔGDT = loss or gain of total diversity) when the breed is removed in cattle.
Regions	Breeds	Code1	No. of samples	Sampling sites	Latitude(N)	Longitude(E)	O(HET)	E(HET)	FIS	Ne	FROH	NROH	LROH(Mb)	ΔGDWS2	ΔGDWS3	ΔGDWS4	ΔGDBS2	ΔGDBS3	ΔGDBS4	ΔGDT2	ΔGDT3	ΔGDT4
Africa	Zebu Fulani	ZFU	20	Benin	11.31	2.48	0.266286	0.258147	-0.0063	34.8	0.0074082	38	9.789	-0.1695	-0.0946	-0.13205	0.0295	0.0288	0.02915	-0.1399	-0.0658	-0.10285
	Lagune	LAG	20	Benin	9.4	2.15	0.205153	0.200905	0.0043	36.2	0.0373212	132	14.1968	-0.4772	-0.5038	-0.4905	0.3249	0.305	0.31495	-0.1523	-0.1988	-0.17555
	Borgou	BORG	20	Benin	6.55	2.11	0.254024	0.244806	-0.0126	82.6	0.0342363	119	14.4461	-0.2413	-0.1061	-0.1737	0.1227	0.0525	0.0876	-0.1185	-0.0536	-0.08605
	Kuri	KUR	20	Chad	11.17	17.49	0.286123	0.280501	0.0054	89.4	0.0101664	34	15.014	-0.0492	-0.0481	-0.04865	-0.0923	-0.0003	-0.0463	-0.1415	-0.0484	-0.09495
	Zebu Bororo	ZBO	20	Chad	17.57	20.09	0.264097	0.264016	0.0251	1428.9	0.0129182	44	14.7421	-0.1382	-0.046	-0.0921	0.0017	-0.0014	0.00015	-0.1364	-0.0474	-0.0919
	Baoule	BAO	20	Burkina Faso	10.45	-4.18	0.240181	0.229399	-0.0215	29.5	0.00563219	22	12.8548	-0.3239	-0.2659	-0.2949	0.1678	0.128	0.1479	-0.1562	-0.1379	-0.14705
	N'Dama	ND2	17	Southwest Burkina Faso	11.5	-0.57	0.260776	0.229189	-0.1082	7.4	0.0347014	83	17.8442	-0.2755	-0.3573	-0.3164	0.1401	0.203	0.17155	-0.1355	-0.1543	-0.1449
	Sheko	SHK	17	Ethiopia	9.14	40.48	0.276155	0.269073	0.0038	91.8	0.00486228	20	10.3762	-0.094	-0.0904	-0.0922	-0.0226	0.0277	0.00255	-0.1166	-0.0627	-0.08965
	Boran	BOR	20	southern Ethiopia	4.49	38.75	0.288067	0.283121	0.008	65.3	0.0164862	38	21.7844	-0.035	-0.0337	-0.03435	-0.1141	-0.0109	-0.0625	-0.1491	-0.0446	-0.09685
	Zebu from Madagascar	ZMA	20	Madagascar	-18.77	46.86	0.215367	0.213485	0.0161	155	0.0148267	78	9.54463	-0.4101	-0.362	-0.38605	0.2756	0.2267	0.25115	-0.1345	-0.1352	-0.13485
	N'Dama	NDAM	20	Cote d'ivoire,	6.48	-5.39	0.244718	0.240889	0.0097	57.1	0.00492141	22	11.2325	-0.262	-0.1707	-0.21635	0.1132	0.07	0.0916	-0.1488	-0.1007	-0.12475
	Oulmès Zaer	OUL	19	Morocco	30.32	-8.03	0.317077	0.302204	-0.0222	27.3	0.065175	199	15.6229	0.0649	0.0819	0.0734	-0.091	-0.0614	-0.0762	-0.0262	0.0205	-0.00285
	Somba	SOM	20	Togo	8.22	1.03	0.238992	0.244868	0.0495	107.9	0.0497524	143	17.4698	-0.2406	-0.1789	-0.20975	0.0881	0.0717	0.0799	-0.1524	-0.1072	-0.1298
	East African Shorthorn Zebu	ZEB	20	Kenya	0.087	37.55	0.260032	0.255101	0.006	820.9	0.00010243	1	5.14324	-0.186	-0.1316	-0.1588	0.1837	0.0783	0.131	-0.0024	-0.0533	-0.02785
Southeastern Asia	Sahiwal	SAHW	17	Punjab, Pakistan	31.08	73.28	0.175659	0.172306	0.0103	96.9	0.0601562	181	14.185	-0.5358	-0.4892	-0.5125	0.4395	0.3397	0.3896	-0.0964	-0.1496	-0.123
	Gir	GIR	20	Gujerat, India	22.27	73.26	0.174531	0.174511	0.0249	147.6	0.0495885	188	13.2444	-0.6202	-0.4383	-0.52925	0.5113	0.302	0.40665	-0.1089	-0.1362	-0.12255
	Bali	BALI	13	Bali, Indonesia	-8.4	115.1	0.0614731	0.0632407	0.044	0.8	0.684234	1127	19.8154	-0.7983	-0.7637	-0.781	0.7575	0.5822	0.66985	-0.0408	-0.1816	-0.1112
The Americas	Brahman	BRL	20	Gulf Coast, United States	26.19	-80.59	0.202488	0.205947	0.042	72.1	0.0615834	215	14.3825	-0.4508	-0.1347	-0.29275	0.3628	0.0894	0.2261	-0.088	-0.0453	-0.06665
	Texas Longhorn	TXLH	20	Texas, United States	33.22	-101.29	0.333192	0.329345	0.0139	159	0.0415819	152	13.7363	0.2148	0.1828	0.1988	-0.1781	-0.0912	-0.13465	0.0367	0.0917	0.0642
	Brown Swiss	BSW	20	United States	38.28	-111.39	0.311534	0.297703	-0.0209	46.9	0.0804667	318	12.7057	0.0439	0.0459	0.0449	-0.0072	-0.0348	-0.021	0.0367	0.0112	0.02395
	Red Angus	ANR	19	United States	41.02	-98.37	0.330939	0.318144	-0.0132	77.3	0.0555044	229	11.5618	0.1468	0.0963	0.12155	0.0223	-0.0507	-0.0142	0.1691	0.0455	0.1073
	Beefmaster	BEFM	20	Texas, United States	32.08	-96.07	0.352139	0.33897	-0.0134	108.8	0.0372214	158	11.8289	0.2666	0.1992	0.2329	-0.1766	-0.0855	-0.13105	0.09	0.1137	0.10185
	Santa Gertrudis	SGT	20	Texas, United States	28.42	-98.52	0.341149	0.332543	-0.0004	93.2	0.0366249	171	10.7545	0.2317	0.2098	0.22075	-0.1857	-0.0929	-0.1393	0.046	0.1169	0.08145
	Senepol	SENP	19	United States Virgin Islands	18.33	-64.89	0.329962	0.333216	0.0369	24.2	0.0666437	276	11.5182	0.2237	0.1912	0.20745	-0.1527	-0.0912	-0.12195	0.071	0.1	0.0855
	Nelore	NEL	20	Brazil	-10.5	-45.43	0.178329	0.172712	-0.0073	59.4	0.0516434	195	13.2981	-0.6298	-0.4388	-0.5343	0.5192	0.302	0.4106	-0.1105	-0.1369	-0.1237
	Canchim	CANC	20	Brazil	-7.24	-58.5	0.362166	0.342469	-0.0318	436.7	0.00501189	28	8.98779	0.2851	0.2294	0.25725	-0.2938	-0.1025	-0.19815	-0.0087	0.1268	0.05905
Europe	Maine-Anjou	MAAN	20	Brittany, France	48.13	3.05	0.330976	0.321576	-0.0037	150.3	0.0349001	170	10.3083	0.1728	0.1586	0.1657	-0.0656	-0.0901	-0.07785	0.1072	0.0685	0.08785
	Limousin	LM	20	Massif Central, France	47.32	1.34	0.337715	0.328332	-0.003	471.1	0.0149861	54	13.9349	0.2089	0.1582	0.18355	-0.1747	-0.0943	-0.1345	0.0342	0.0639	0.04905
	Salers	SAL	20	Massif Central, France	46.39	2.16	0.324057	0.32381	0.0248	100.3	0.0520738	175	14.9414	0.1848	0.1593	0.17205	-0.1272	-0.0903	-0.10875	0.0576	0.069	0.0633
	Vosgienne	VOS	20	Northeast France	49.22	0.54	0.337577	0.325219	-0.0126	29.3	0.0159755	60	13.3694	0.1896	0.1516	0.1706	-0.1677	-0.0905	-0.1291	0.022	0.0611	0.04155
	Bretonne Black Pied	BPN	18	Northwest France	49.17	3.28	0.343389	0.330142	-0.0116	26	0.0318362	78	18.445	0.196	0.1387	0.16735	-0.1346	-0.0825	-0.10855	0.0613	0.0562	0.05875
	French Red Pied Lowland	PRP	20	Northwest France	48.59	6.02	0.352728	0.342652	-0.0039	249.1	0.0169104	65	13.0632	0.2864	0.185	0.2357	-0.1686	-0.1029	-0.13575	0.1177	0.0821	0.0999
	Maraichine (Parthenaise)	MAR	19	Northwest France	47.4	6.42	0.347586	0.334093	-0.0133	42.8	0.0191022	62	14.6969	0.2275	0.1699	0.1987	-0.1758	-0.0991	-0.13745	0.0517	0.0707	0.0612
	Charolais	CHA	20	Saône-et-Loire, France	47.09	4.06	0.344728	0.335581	-0.0017	52.3	0.0333323	128	13.0757	0.2484	0.1908	0.2196	-0.1738	-0.0956	-0.1347	0.0746	0.0952	0.0849
	Abondance	ABO	20	Southeast France	46.4	5.47	0.336711	0.314358	-0.0456	97.6	0.0184809	66	14.0601	0.1337	0.1036	0.11865	-0.105	-0.0668	-0.0859	0.0287	0.0368	0.03275
	Tarine	TAR	18	Southeast France	45.1	6.2	0.326893	0.315638	-0.0075	57.3	0.0251858	93	12.2384	0.1256	0.0974	0.1115	-0.0991	-0.0637	-0.0814	0.0265	0.0337	0.0301
	Gascon	GAS	20	Southwest France	45.31	4.24	0.332143	0.324845	0.003	159.2	0.0202048	89	11.3992	0.1898	0.142	0.1659	-0.1582	-0.0872	-0.1227	0.0317	0.0549	0.0433
	Montbeliard	MONT	20	France	44.56	0.34	0.32709	0.306596	-0.0414	47.1	0.0444101	163	13.6806	0.0919	0.068	0.07995	-0.0587	-0.0477	-0.0532	0.0332	0.0204	0.0268
	Normande	NORM	20	France	46.28	1.25	0.33524	0.315019	-0.0387	31.6	0.0299686	133	11.3142	0.1374	0.1039	0.12065	-0.0558	-0.0639	-0.05985	0.0816	0.0399	0.06075
	Aubrac	AUB	20	South France	43.55	3.57	0.328231	0.324017	0.0126	1100.9	0.0234664	85	13.8624	0.1857	0.1484	0.16705	-0.1549	-0.0906	-0.12275	0.0308	0.0578	0.0443
	Angus	AN	20	Aberdeenshire, Scotland, England	57.03	-2.18	0.330372	0.325304	0.01	203.9	0.0563112	262	10.792	0.193	0.1175	0.15525	0.0033	-0.0634	-0.03005	0.1963	0.0542	0.12525
	Beef Shorthorn	SH	17	England	55.01	-2.03	0.274945	0.278191	0.042	98.2	0.121032	464	11.133	-0.0523	0.0087	-0.0218	0.166	0.0009	0.08345	0.1137	0.0096	0.06165
	Guernsey	GNS	20	Guernsey Island, England	49.46	-2.58	0.29926	0.297479	0.0196	28.4	0.0777369	295	13.2317	0.0429	0.0215	0.0322	0.0261	-0.0176	0.00425	0.069	0.0038	0.0364
	Jersey	JER	20	Jersey Island，England	49.24	-2.08	0.289671	0.279994	-0.009	47.6	0.101819	389	13.1428	-0.0515	0.0002	-0.02565	0.1287	-0.0035	0.0626	0.0772	-0.0032	0.037
	Finnish Ayrshire	AYR	18	Scotland, England	55.31	-3.52	0.33063	0.320981	-0.0015	85	0.0504709	187	12.197	0.1525	0.1154	0.13395	-0.0463	-0.0667	-0.0565	0.1063	0.0487	0.0775
	Hereford	HFD	20	Wales,England	52.57	-4.03	0.331124	0.326774	0.0122	126.5	0.0686932	334	10.3271	0.2009	0.123	0.16195	0.083	-0.062	0.0105	0.2838	0.061	0.1724
	Piedmontese	PIED	20	Northwest Italy	45.7	8.15	0.351136	0.340393	-0.006	606.7	0.00625756	26	12.0848	0.2743	0.1948	0.23455	-0.2265	-0.1087	-0.1676	0.0477	0.0861	0.0669
	Romagnola	RMG	20	Emilia, Italy	44.32	11.09	0.31797	0.311604	0.0051	272.9	0.0648677	246	13.2404	0.119	0.1145	0.11675	-0.0896	-0.0633	-0.07645	0.0294	0.0512	0.0403
	Simmental	SIM	20	Bern, Switzerland	46.55	7.26	0.331015	0.320277	-0.0081	75.7	0.017105	76	11.301	0.1658	0.1334	0.1496	-0.1319	-0.0838	-0.10785	0.0339	0.0497	0.0418
	Braunvieh	BRVH	20	Switzerland	46.46	9.04	0.329263	0.322713	0.0051	63.5	0.0346366	131	13.2762	0.178	0.1477	0.16285	-0.1434	-0.0886	-0.116	0.0346	0.0591	0.04685
	Holstein	HO	20	Netherlands	53.1	6.05	0.341201	0.33527	0.0079	119.7	0.060546	219	13.882	0.247	0.151	0.199	-0.0649	-0.0843	-0.0746	0.1821	0.0667	0.1244
	Gelbvieh	GEL	20	Central Germany	52.21	12.52	0.337688	0.325875	-0.0106	51.6	0.0421616	170	12.4531	0.196	0.1552	0.1756	-0.1349	-0.0885	-0.1117	0.0611	0.0667	0.0639
	Norwegian Red	NRC	20	Norway	64.18	12.3	0.343203	0.332838	-0.0056	287.4	0.0433622	187	11.6434	0.2337	0.1592	0.19645	-0.0976	-0.0884	-0.093	0.1361	0.0708	0.10345
Note: O(HET) and E(HET): Obersved and expected heterozygosity. FIS: inbreeding coefficient based on based on the observed versus expected number of homozygous genotypes. Ne: effective population size. FROH: inbreeding coefficient based on runs of homozygosity. NROH: number of ROH. LROH: mean length of ROH.. 1All data were downloaded from the paper previous published (Decker, et al. 2014). 2Loss o…
