# Supplementary material for: Global genomic diversity and conservation priorities for domestic animals are associated with the economies of their regions of origin
Source: Sci Rep. 2018 Aug 3;8:11677. doi: 10.1038/s41598-018-30061-0 (PMC6076285; doi:10.1038/s41598-018-30061-0)
Supplement: Supplementary file 4 — Supplementary Table 3 [file 41598_2018_30061_MOESM4_ESM.xlsx]

## Sheet: TableS3
Table S3. Loss or gain of genetic diversity of sheep breeds (ΔGDWS = loss or gain of gene diversity within subpopulations; ΔGDBS = loss or gain of gene diversity between subpopulations; ΔGDT = loss or gain of total diversity) when the breeds in the countries or regions are removed.
Develipmental level	Countries or regions	A-GDPPC1($/capita)	ΔGDPPC2(1000 $/capita)	ΔGDWS3	ΔGDWS4	ΔGDWS5	ΔGDBS3	ΔGDBS4	ΔGDBS5	ΔGDT3	ΔGDT4	ΔGDT5
Under-developed countries or regions	Ethiopia	217.324	0.3395	-0.1095	-0.1117	-0.1106	0.1061	0.0836	0.09485	-0.0034	-0.0281	-0.01575
	Bangladesh	489.348	0.6691	-0.1597	-0.2495	-0.2046	0.1314	0.2017	0.16655	-0.0282	-0.0478	-0.038
	Pakistan	718.776	0.8475	-0.0474	-0.0181	-0.03275	0.0126	0.0054	0.009	-0.0348	-0.0127	-0.02375
	India	770.376	1.1904	-0.1925	0.0119	-0.0903	0.1133	-0.0165	0.0484	-0.0792	-0.0045	-0.04185
	Kenya	620.229	1.0229	-0.1158	-0.0705	-0.09315	0.1183	0.0529	0.0856	0.0025	-0.0177	-0.0076
	Guizhou,China	980.674	3.48883	-0.1188	-0.1471	-0.13295	0.0919	0.1194	0.10565	-0.0269	-0.0277	-0.0273
	Gansu,China	1211.38	3.64726	0.0091	0.0576	0.03335	-0.066	-0.0466	-0.0563	-0.057	0.011	-0.023
	Yunan,China	1265.63	3.69975	-0.2865	0.0759	-0.1053	0.1326	-0.0538	0.0394	-0.1539	0.0221	-0.0659
	Tibet, China	1329.98	3.92936	-0.0681	-0.057	-0.06255	0.0321	0.036	0.03405	-0.036	-0.021	-0.0285
Developing countries or regions	Indonesia	1596.3	2.6349	-0.0895	0.0185	-0.0355	0.0732	-0.0177	0.02775	-0.0163	0.0008	-0.00775
	Qinghai, China	1746.9	5.48781	-0.0526	-0.0291	-0.04085	0.0191	0.0137	0.0164	-0.0335	-0.0153	-0.0244
	Henan,China	1752.48	5.19706	0.0417	0.075	0.05835	-0.1552	-0.0559	-0.10555	-0.1135	0.0192	-0.04715
	Ningxia,China	1879.51	5.99542	0.009	0.0497	0.02935	-0.0251	-0.039	-0.03205	-0.0162	0.0107	-0.00275
	Shaanxi,China	1904.39	6.55301	-0.0549	0.0256	-0.01465	-0.0135	-0.0264	-0.01995	-0.0685	-0.0009	-0.0347
	Shanxi,China	1892.07	5.2298	-0.0065	0.0584	0.02595	-0.0549	-0.0473	-0.0511	-0.0614	0.0111	-0.02515
	Xinjiang,China	1952.64	5.49204	0.471	0.0846	0.2778	-0.8302	-0.059	-0.4446	-0.3592	0.0255	-0.16685
	Shandong,China	2975.78	8.54139	0.0528	0.0749	0.06385	-0.1332	-0.0556	-0.0944	-0.0805	0.0194	-0.03055
	Inner Mongolia, China	3095.3	10.4837	0.0988	0.0805	0.08965	-0.2094	-0.0581	-0.13375	-0.1106	0.0224	-0.0441
	Iran	3018.08	3.7446	-0.0024	0.0583	0.02795	-0.0359	-0.0465	-0.0412	-0.0382	0.0119	-0.01315
	Namibia	3285.65	3.6293	-0.0823	-0.0572	-0.06975	0.1142	0.0482	0.0812	0.032	-0.009	0.0115
	Jiangsu,China	3795.93	11.3027	-0.0289	-0.0115	-0.0202	0.0053	0.0024	0.00385	-0.0235	-0.0091	-0.0163
	Columbia	3812.01	6.2486	0.0022	0.0335	0.01785	0.039	-0.022	0.0085	0.0412	0.0115	0.02635
	South Africa	4635.54	3.138	-0.1534	-0.2382	-0.1958	0.1591	0.1981	0.1786	0.0057	-0.0401	-0.0172
	Brazil	6036.45	8.4166	-0.0792	0.0324	-0.0234	0.1188	-0.023	0.0479	0.0396	0.0093	0.02445
	turkey	6181.9	7.7904	0.0682	0.0757	0.07195	-0.1163	-0.0554	-0.08585	-0.0481	0.0204	-0.01385
Developed countries or regions	Greece	19051.8	11.5211	-0.098	-0.0566	-0.0773	0.1012	0.0454	0.0733	0.0032	-0.0112	-0.004
	Puerto Rico	19547.5	18.3167	-0.0719	-0.0599	-0.0659	0.0972	0.0505	0.07385	0.0253	-0.0094	0.00795
	Cyprus	19912.9	14.7229	-0.1433	-0.1756	-0.15945	0.1325	0.1422	0.13735	-0.0107	-0.0334	-0.02205
	Spain	22650.1	16.5012	0.257	0.0835	0.17025	-0.1079	-0.0581	-0.083	0.1491	0.0254	0.08725
	Italy	28329.6	17.2421	0.2075	0.0826	0.14505	-0.0736	-0.0577	-0.06565	0.1339	0.025	0.07945
	France	32156.6	19.9994	0.13	0.0789	0.10445	-0.0192	-0.0552	-0.0372	0.1108	0.0237	0.06725
	England	32623.2	23.7146	0.353	0.079	0.216	0.142	-0.0552	0.0434	0.495	0.0238	0.2594
	Germany	33845.6	20.7801	0.1136	0.075	0.0943	0.0201	-0.0526	-0.01625	0.1337	0.0224	0.07805
	Finland	35025.6	31.5296	-0.0335	-0.0112	-0.02235	0.0633	0.0127	0.038	0.0299	0.0015	0.0157
	America	40126.2	26.5772	0.0213	0.0433	0.0323	0.027	-0.0298	-0.0014	0.0483	0.0135	0.0309
	Switzerland	55421	46.8101	0.4275	0.0835	0.2555	-0.1186	-0.058	-0.0883	0.3089	0.0255	0.1672
	Ireland	38137.9	37.14	-0.0884	-0.0695	-0.07895	0.1601	0.0664	0.11325	0.0717	-0.0031	0.0343
	Norway	58933.3	73.4139	-0.0646	0.0244	-0.0201	0.1356	-0.0152	0.0602	0.0709	0.0092	0.04005
Note: 1Average GDP per capital from 1993 to 2013. 2Average increased GDP per capital from 1993 to 2013. 3Loss or gain of genetic diversity when the breeds in the countries or regions are removed based on the method of Cabellero & Toro (2002). 4Loss or gain of genetic diversity when the breeds in the countries or regions are romoved based on the method of Caballero & Rodríguez-Ramilo (2010). 5Aver…
