# Supplementary material for: Global genomic diversity and conservation priorities for domestic animals are associated with the economies of their regions of origin
Source: Sci Rep. 2018 Aug 3;8:11677. doi: 10.1038/s41598-018-30061-0 (PMC6076285; doi:10.1038/s41598-018-30061-0)
Supplement: Supplementary file 5 — Supplementary Table 4 [file 41598_2018_30061_MOESM5_ESM.xlsx]

## Sheet: TableS4
Table S4. Loss or gain of genetic diversity of cattle breeds (ΔGDWS = loss or gain of gene diversity within subpopulations; ΔGDBS = loss or gain of gene diversity between subpopulations; ΔGDT = loss or gain of total diversity) when the breeds in the countries or regions are removed.
Developmental level	Countries or regions	A-GDPPC1($/capita)	ΔGDPPC2($ /capita)	ΔGDWS3	ΔGDWS4	ΔGDWS5	ΔGDBS3	ΔGDBS4	ΔGDBS5	ΔGDT3	ΔGDT4	ΔGDT5
Under-developed countries or regions	Benin	511.248	0.3972	-0.5193	0.2729	-0.1232	0.1102	-0.2575	-0.07365	-0.409	0.0154	-0.1968
	Chad	511.214	0.83	-0.4163	0.1366	-0.13985	0.1442	-0.2306	-0.0432	-0.2721	-0.094	-0.18305
	Burkina Faso	385.924	0.4398	-0.7363	-0.3136	-0.52495	0.4532	0.0194	0.2363	-0.2831	-0.2942	-0.28865
	Ethiopia	217.324	0.3395	-0.3324	0.1638	-0.0843	0.0704	-0.2458	-0.0877	-0.2621	-0.0819	-0.172
	Madagascar	320.39	0.1964	-0.5737	-0.8853	-0.7295	0.4392	0.4415	0.44035	-0.1344	-0.4438	-0.2891
	Cote d'ivoire	971.248	0.7031	-0.4255	-0.3844	-0.40495	0.2767	0.0656	0.17115	-0.1488	-0.3188	-0.2338
	Kenya	620.229	1.02	-0.3498	-0.282	-0.3159	0.3475	0.07	0.20875	-0.0023	-0.212	-0.10715
	Togo	392.243	0.3343	-0.4041	-0.406	-0.40505	0.2517	0.0823	0.167	-0.1524	-0.3237	-0.23805
	Pakistan	718.776	0.8475	-0.6745	-1.2185	-0.9465	0.5782	0.7281	0.65315	-0.0963	-0.4904	-0.29335
	India	770.376	1.1904	-0.7838	-1.085	-0.9344	0.675	0.6359	0.65545	-0.1088	-0.4491	-0.27895
Developing countries or regions	Indonesia	1596.3	2.6349	-0.904	-1.9373	-1.42065	0.8633	1.4049	1.1341	-0.0407	-0.5324	-0.28655
	Morocco	1949.99	1.944	-0.0905	0.277	0.09325	0.0644	-0.1135	-0.02455	-0.0261	0.1635	0.0687
	Brazil	6036.45	8.4166	-0.3108	0.6887	0.18895	0.1955	-0.2641	-0.0343	-0.1153	0.4246	0.15465
Developed countries or regions	Italy	28329.6	17.2421	0.2661	0.702	0.48405	-0.1846	-0.2644	-0.2245	0.0815	0.4376	0.25955
	France	32156.6	19.9994	3.785	0.7571	2.27105	-2.1703	-0.2788	-1.22455	1.6147	0.4783	1.0465
	England	32623.2	23.7146	1.4776	0.7007	1.08915	-0.4633	-0.26	-0.36165	1.0143	0.4407	0.7275
	Germany	33845.6	20.7801	0.0321	0.4689	0.2505	0.0291	-0.1535	-0.0622	0.0612	0.3153	0.18825
	Holland	37634	28.0551	0.0829	0.4579	0.2704	0.0993	-0.1435	-0.0221	0.1822	0.3144	0.2483
	United States	40126.2	26.5772	1.9806	0.7911	1.38585	-1.5691	-0.2851	-0.9271	0.4116	0.506	0.4588
	Switzerland	55421	46.8101	0.1928	0.616	0.4044	-0.1184	-0.2271	-0.17275	0.0744	0.389	0.2317
	Norway	58933.3	73.4139	0.0697	0.4794	0.27455	0.0664	-0.1517	-0.04265	0.1361	0.3277	0.2319
Note: 1Average GDP per capital from 1993 to 2013. 2Average increased GDP per capital from 1993 to 2013. 3Loss or gain of genetic diversity when the breeds in the countries or regions are removed based on the method of Cabellero & Toro (2002). 4Loss or gain of genetic diversity when the breeds in the countries or regions are romoved based on the method of Caballero & Rodríguez-Ramilo (2010). 5Aver…
