# Supplementary material for: Global genomic diversity and conservation priorities for domestic animals are associated with the economies of their regions of origin
Source: Sci Rep. 2018 Aug 3;8:11677. doi: 10.1038/s41598-018-30061-0 (PMC6076285; doi:10.1038/s41598-018-30061-0)
Supplement: Supplementary file 6 — Supplementary Table 5 [file 41598_2018_30061_MOESM6_ESM.xlsx]

## Sheet: TableS5
Table S5. GDP per capita of the countries or regions from 1993 to 2013 ($/capita).
Countries	1993	1994	1995	1996	1997	1998	1999	2000	2001	2002	2003	2004	2005	2006	2007	2008	2009	2010	2011	2012	2013	A-GDPPC($/capita)	ΔGDPPC(1000 $/capita)
Ethiopia	165.5	125.5	134.4	145.3	141.8	125.4	120	124.8	121.1	112.2	119.8	136.8	162.8	195.2	245	327.6	382.3	343.7	357.4	472.2	505	217.324	0.3395
Bangladesh	288.7	287.7	316.5	332.2	338.7	345.9	351.6	356	348.8	347.2	373	400.5	421.1	495.8	543.6	619.3	685.5	762.8	841.5	862.1	957.8	489.348	0.6691
Kenya	222.6	268.4	329.9	427.4	453.1	474.5	423.1	406.1	404.2	398.4	439.6	462.1	523.6	702.6	846.5	925.8	929.6	977.8	998.3	1165.7	1245.5	620.229	1.0229
Pakistan	427.8	420.4	478.6	486.8	467.3	453.5	448	514.2	492.4	483	546.2	631.5	693.2	853.1	929.6	1018.4	987	1023.2	1212.4	1252.4	1275.3	718.776	0.8475
India	308.5	354.9	383.6	410.8	427.2	425.4	455.5	457.3	466.2	486.6	565.3	649.7	740.1	830.2	1068.7	1042.1	1147.2	1417.1	1539.6	1503	1498.9	770.376	1.1904
Indonesia	840.4	925.7	1041.3	1153.6	1078.5	470.2	679.8	789.8	756.9	909.9	1076.2	1160.6	1273.5	1601	1871.3	2178.3	2272	2946.7	3469.8	3551.4	3475.3	1596.3	2.6349
Namibia	2063.8	2264.7	2383.3	2313.5	2333.8	2114.4	2056.4	2059.4	1836.5	1716.4	2489	3298	3582.2	3886.5	4201	4020.5	4140.9	5177.7	5597.2	5770.3	5693.1	3285.65	3.6293
Iran	1018.7	1125.1	1502.1	1799.7	1683.6	1611.3	1613.6	1536.7	1726.6	1719	1975.5	2353.9	2737.1	3140.2	3983.6	4899.3	4931.3	5674.9	7006	6578.1	4763.3	3018.08	3.7446
Columbia	1582.6	2274.9	2529.3	2609.3	2814.1	2552.5	2196.7	2503.5	2421.3	2376.1	2261.3	2752.9	3392.9	3712.8	4663.5	5405.1	5105	6179.8	7124.5	7763	7831.2	3812.01	6.2486
Jamaica	2003.8	2007.4	2344.1	2600.6	2948.8	3419.2	3430.4	3479.1	3494.3	3716.3	3592.9	3862.1	4189.7	4486.6	4815.1	5118.7	4521.9	4917	5346.2	5463.8	5290	3859.43	3.2862
South Africa	3479.9	3546.7	3862.8	3593.3	3636.2	3205.2	3102.8	3019.9	2638.2	2425.3	3624.7	4659.6	5185.8	5407.3	5851	5511.2	5658.4	7175.6	7830.5	7314	6617.9	4635.54	3.138
Malaysia	3395.4	3686	4286.2	4743.8	4593.7	3228.6	3456.8	4004.5	3878	4130.7	4427.5	4918.2	5553.9	6179.6	7218.4	8460.4	7277.8	8754.2	10068.1	10440	10538.1	5868.57	7.1427
Brazil	2791.5	3426.1	4749.8	5107.8	5219.1	4979.1	3411.9	3694.5	3128.1	2810.7	3039.7	3607.2	4739.3	5788	7193.9	8622.6	8373.5	10978.3	12576.2	11320	11208.1	6036.45	8.4166
turkey	3181.3	2268.4	2896.1	3053	3144.4	4392.4	4012.5	4219.5	3057.8	3576.2	4595.3	5866.7	7129.6	7736.1	9312.1	10379.5	8626.4	10135.7	10604.6	10660.7	10971.7	6181.9	7.7904
Greece	10435.3	11089.9	12918.8	13685.3	13298.5	13375.2	13140.1	11960.7	12418.7	13903.7	18292	21677.4	22326.5	24556.7	28546.8	31701.7	29483.7	26861.5	25964	22494.4	21956.4	19051.8	11.5211
Puerto Rico	10212.3	10876.4	11579.2	12173.2	12817.6	14304.4	15221	16192.1	18243.7	18972.8	19820.2	20989	21959.3	22935.9	23664.9	24898.3	25768.7	26438	27220.8	27681.6	28529	19547.5	18.3167
Cyprus	10526.1	11617.7	14212.1	14133.3	13276.7	14069.1	14236.9	13421.7	13797.1	14862.5	18428.9	21380.9	22430.6	23863.6	27860.3	31928.4	29427.9	27889	29206.5	26352.3	25249	19912.9	14.7229
Spain	13362	13465.4	15562	16236.8	14872.6	15534.4	15859.1	14787.8	15359.1	17019.5	21495.7	24919.7	26510.1	28481.2	32707.7	35580.1	32331.5	30736	31975	28992.6	29863.2	22650.1	16.5012
Italy	18683.8	19280.9	20603.9	23028.5	21787.7	22260.8	21945.5	20059.2	20409	22205.8	27399.1	31190	31973.1	33424.5	37714.5	40661.2	36992.9	35875.7	38367.3	35132.2	35925.9	28329.6	17.2421
France	22503.9	23626.1	27038.5	27015.7	24359.9	25101.8	24799.8	22466.2	22527.9	24276	29692.3	33877.7	34880.6	36544.6	41600.8	45417.5	41631.3	40706.1	43809.7	40908.3	42503.3	32156.6	19.9994
Ireland	14673.5	15920.8	19180	20852.3	22540.3	24261.3	26283.5	26236.4	28212.6	32538	41170.1	47641	50815.6	54285.8	61313.6	61189.7	51900.3	48260.7	52828.4	48976.9	51814.9	38137.9	37.1414
England	18072.9	19532	21295.9	22426.9	24671	26144.9	26555.1	26296.4	25864.4	28202.9	32586.6	38309.8	39934.9	42447.8	48322.7	45170.5	37075.5	38363.4	40972	41053.7	41787.5	32623.2	23.7146
Germany	25488.5	27087.6	31716	30538.7	27012.2	27300.3	26756.2	23685.4	23654.3	25170.8	30318.5	34121.7	34649.9	36399.6	41760.8	45634.5	41668.8	41723.4	45870.6	43931.7	46268.6	33845.6	20.7801
Finland	17617	20305.6	26273.5	25777.6	24676.5	25989.4	26178.8	24253.3	24913.2	26834	32816.2	37637.7	38968.2	41118.6	48286.1	53403.3	47104.3	46202.4	50790.7	47243.7	49146.6	35025.6	31.5296
America	26464.8	27776.8	28782.3	30068.2	31572.6	32949.3	34620.8	36449.9	37273.5	38166	39677.3	41921.7	44307.8	46437.1	48061.4	48401.5	47001.4	48377.4	49803.5	51495.9	53042	40126.2	26.5772
Switzerland	38005.3	41739	48540.6	46610.1	40429.9	41487.7	40577.3	37813.2	38538.6	41336.7	47960.6	53256	54798.6	57346.9	63225.3	72120.2	69669.3	74276.7	87998.4	83295.3	84815.4	55421	46.8101
Norway	27404.6	28713.5	34162.3	36554.7	35917.7	34105.9	35645.1	37472.7	37867.1	42291.8	49263.5	56627.7	65767	72959.7	83556.3	95189.9	78457.4	86096.1	99091.1	99635.9	100818	58933.3	73.4139
Benin	407.5	276.2	362.5	382.3	356.6	375	369.2	339.5	348.3	378.7	464	511.3	532.6	557.2	633	739.2	712.5	690	745.4	750.5	804.7	511.248	0.3972
Chad	223.7	174.6	207.1	222.7	207	225.9	191.8	166.9	198.3	221.8	293.9	456.8	663.7	716.6	807.8	938.5	813.8	909.3	1006.3	1035.3	1053.7	511.214	0.83
Madagascar	266.6	228.3	234.9	287.8	247.5	252.8	243.6	246.3	279	262.7	317.4	245.7	275.5	293	379.1	472.4	417.2	414.1	456.3	445	463	320.39	0.1964
Burkina Faso	244.1	193.1	235.8	249.4	229.5	255.7	267.2	224.9	235.5	260.7	332.2	371.2	407	422.8	474.6	569.6	553	592.6	649.9	651.7	683.9	385.924	0.4398
Cote d'ivoire	825.8	602.5	773.7	829.6	779.3	828.1	794.6	645.8	642.2	688.9	812.4	903	982.2	1007.8	1133.4	1326.7	1305.1	1311.3	1309	1365.9	1528.9	971.248	0.7031
Morocco	1148.6	1278.2	1372.8	1505	1335.6	1414.6	1386.2	1275.9	1285.4	1362.5	1662.7	1882	1948.2	2128.1	2416.3	2827.3	2861	2822.7	3044.1	2900	3092.6	1949.99	1.944
Togo	302.1	235	305.6	333.6	332.8	343.5	332.4	266	266.9	287.8	318.3	358.9	381.8	387.4	432.5	528.3	514.8	503.2	580.3	589.5	636.4	392.243	0.3343
Botswana	2763.6	2757	2987.5	2990.6	3029.1	2831	3179.4	3297.5	3078.3	3006.6	4098.8	4829.5	5294.4	5341.4	5711.7	5747	5178.4	6980.4	7734	7254.6	7315	4543.13	4.5514
Ruanda	325	131.6	228.4	233.1	286.1	277.5	231.5	206.6	191.2	186.6	202.3	225.8	273.8	321.9	380.3	469.2	504.2	525.9	574.9	630.1	638.7	335.462	0.3137
Japan	35451.3	38814.9	42522.1	37421.7	34294.9	30967.3	34998.8	37291.7	32716.4	31235.6	33690.9	36441.5	35781.2	34102.1	34095	37972.1	39473.4	43117.8	46203.7	46679.3	38633.7	37233.6	3.1824
Korea	8869	10275.3	12403.9	13254.6	12196.8	8133.7	10432.2	11947.6	11255.9	12788.6	14219.2	15921.9	18657.5	20917	23101.4	20474.8	18338.7	22151.2	24155.8	24454	25977	16187	17.108
Mongolia	339.5	406	631.9	580.9	505.6	477.3	445	474.2	524	571.6	646.2	798	998.8	1333.9	1631.9	2135.8	1715.4	2285.6	3181.1	3691.1	4056.4	1306.2	3.7169
Mexico	5498.5	5637.3	3604	4088.5	4855.6	4986.3	5663.4	6581.5	6879.7	6948.4	6601	7042	7823.8	8622.6	9190.5	9559.8	7690.2	8920.7	9802.9	9817.8	10307.3	7148.66	4.8088
Austria	24023.5	25584.9	30252.8	29742.4	26646.9	27289.6	27116.7	24517.3	24489.7	26351.4	32102.9	36695	38241.1	40428.9	46554.5	51293.2	47526.3	46444.2	51045.7	48348.2	50546.7	35963.9	26.5232
Belgium	22368.8	24300.8	28522	27646.1	24957.6	25465.3	25391.7	23151.9	23078.4	25006.8	30702.5	35549	36927.1	38934.4	44447.4	48563.1	44996.5	44358.3	47814.1	44827.7	46878	33994.6	24.5092
Holland	22738	24236.5	28771.7	28498.7	26250.4	27450.7	27822.8	25958.2	26554.1	28762.2	35186.9	39680.5	41198.7	44009	50858.5	56630.8	51906.5	50338.3	53540.6	49128.1	50793.1	37634	28.0551
Ireland	14642.4	15887	19139.3	20809.8	22496.1	24190.1	26244.2	26100.7	28051.8	32354.3	40904.6	47427.7	50567.8	53934.4	61215.5	60971.1	51493.5	47900.8	51951.6	48391.3	50503.4	37865.6	35.861
Lithuania	2016.1	1902.8	2178.2	2339.7	2833.1	3170.8	3113.1	3267.3	3503.3	4113.8	5448.8	6709.7	7851	9249.9	12170.4	14832.7	11713.9	11852.2	14227.7	14172.3	15537.9	7247.84	13.5218
Australia	17661.7	18083.1	20364.2	21921.8	23526.3	21341.7	20537.5	21667	19496.6	20062.2	23445.2	30449.6	33995.9	36100.6	40976.5	49650.4	42702.2	51800.9	62133.7	67524.8	67458.4	33852.4	49.7967
Xinjiang,China	514.583	451.044	562.994	613.959	706.28	745.652	778.14	890.338	959.541	1021.38	1186.96	1369.2	1600.49	1882.06	2236.71	2848.49	2919.77	3697.78	4657.43	5355.94	6006.62	1952.64	5.49204
Inner Mongolia, China	420.66	358.933	451.737	536.342	601.449	652.899	707.85	785.266	870.773	983.816	1209.54	1537.2	1988.4	2575.03	3489.61	5017.12	5817.72	6993.65	8974.3	10124.6	10904.4	3095.3	10.4837
Shanxi,China	394.271	316.589	420.958	502.768	570.531	616.425	631.643	691.063	751.932	855.314	1043.6	1297.22	1544.2	1818.95	2342.76	3094.39	3151.1	3882.27	4854.02	5329.32	5624.07	1892.07	5.2298
Shaanxi,China	343.924	281.206	355.09	414.681	463.043	491.546	533.213	600	665.58	744.082	852.295	1043.24	1303.3	1611.04	2045.53	2834.53	3213.32	4007.83	5180.19	6111.57	6896.93	1904.39	6.55301
Gansu,China	277.778	222.854	277.365	354.513	386.353	427.657	456.28	498.671	529.71	575.845	655.676	792.995	912.943	1122.33	1396.58	1787.19	1942.75	2380.06	3033.28	3483.04	3925.04	1211.38	3.64726
Qinghai, China	410.417	341.299	420.719	457.16	497.826	534.541	571.014	620.531	697.343	782.367	887.198	1049.88	1226.5	1491.72	1908.82	2650.5	2848.32	3562.04	4569.97	5258.48	5898.22	1746.9	5.48781
Ningxia,China	372.917	317.865	412.934	472.443	516.546	556.401	591.787	649.275	729.348	802.778	934.058	1110.99	1263.61	1518.07	1992.37	2821.44	3188.43	3967.5	5115.02	5767.67	6368.34	1879.51	5.99542
Henan,China	323.785	286.195	394.85	478.7	530.072	560.749	583.575	658.213	719.686	783.454	890.821	1111.23	1385.35	1652.7	2106.84	2759.86	3015.67	3610.93	4436.69	4991.92	5520.84	1752.48	5.19706
Shandong,China	557.639	515.197	682.754	811.793	901.087	962.319	1024.52	1126.33	1231.28	1369.57	1602.42	1982.25	2433.94	2961.48	3632.11	4738.99	5255.34	6071.79	7327.4	8204.12	9099.03	2975.78	8.54139
Jiangsu,China	750.174	672.97	876.527	1019.37	1131.76	1213.65	1291.67	1420.89	1555.43	1735.39	2022.1	2419.2	3005.62	3579.17	4452.24	5757.41	6479.21	7805.02	9642.41	10831.5	12052.8	3795.93	11.3027
Yunan,China	352.431	291.763	369.222	454.753	497.705	536.957	550.483	576.087	605.676	648.068	708.937	846.86	953.48	1120.33	1395.92	1808.63	1982.28	2326.74	2982.2	3517.43	4052.18	1265.63	3.69975
Guizhou,China	214.236	177.146	218.683	246.45	271.739	285.507	307.367	333.213	362.319	393.357	446.981	521.377	658.608	791.092	1036.58	1417.99	1606.3	1937.81	2540.71	3123.61	3703.07	980.674	3.48883
Tibet, China	281.944	227.842	282.395	323.466	379.71	442.754	504.831	552.174	642.995	738.768	832.488	978.623	1103.3	1307.65	1589.87	1989.06	2239.39	2558.2	3107.89	3634.87	4211.31	1329.98	3.92936
Note: Data of China was downloeded from the database of China Statistics Bureau (http://data.stats.gov.cn), data of other countries was downloaded from database of the World Bank (http://data.worldbank.org.cn/indicator).
